# Supplementary material for: Drought and High Temperatures Impact the Plant–Pollinator Interactions in Fagopyrum esculentum
Source: Plants (Basel). 2025 Jan 4;14(1):131. doi: 10.3390/plants14010131 (PMC11722719; doi:10.3390/plants14010131)
Supplement: Supplementary file 1 [file plants-14-00131-s001.zip]

Archive with 1 entries (1 files):
- plants-3333145-supplementary.pdf
